# Supplementary material for: Untargeted Metabolomic Profiling of Colonic Mucosa in Individuals with Irritable Bowel Syndrome
Source: Biomedicines. 2025 Mar 5;13(3):629. doi: 10.3390/biomedicines13030629 (PMC11940239; doi:10.3390/biomedicines13030629)
Supplement: Supplementary file 1 [file biomedicines-13-00629-s001.zip]

Archive with 1 entries (1 files):
- biomedicines-3488625-supplementary.pdf
